# Supplementary material for: Chemical Composition, Biological Activity, and Potential Uses of Oregano (Origanum vulgare L.) and Oregano Essential Oil
Source: Pharmaceuticals (Basel). 2025 Feb 18;18(2):267. doi: 10.3390/ph18020267 (PMC11858988; doi:10.3390/ph18020267)
Supplement: Supplementary file 1 [file pharmaceuticals-18-00267-s001.zip]

Archive with 2 entries (2 files):
- Photo S1.pdf
- Photo S2.pdf
